# Supplementary material for: Data of plant diversity, spectral reflectance at specie level and satellite spectral variables from the largest dry forest nucleus in South America
Source: Data Brief. 2019 Jul 29;25:104335. doi: 10.1016/j.dib.2019.104335 (PMC6717164; doi:10.1016/j.dib.2019.104335)
Supplement: Multimedia component 1 [file mmc1.zip]

Archive with 1 entries (1 files):
- caatinga_species_leaves_reflectance.dat
