# Supplementary material for: Data of plant diversity, spectral reflectance at specie level and satellite spectral variables from the largest dry forest nucleus in South America
Source: Data Brief. 2019 Jul 29;25:104335. doi: 10.1016/j.dib.2019.104335 (PMC6717164; doi:10.1016/j.dib.2019.104335)
Supplement: Multimedia component 1 [file mmc1.zip › caatinga_species_leaves_reflectance.dat]

wavelenght (nm)	Manihot glaziovii	Croton sonderianus	Jatropha mollissima	Croton conduplicatus	Capparis flexuosa	Cereus jamacaru	Commiphora leptophloeos	Bauhinia sp
325	0.004	0.032	0.015	0.008	0.009	0.019	0.226	0.055
326	0.002	0.033	0.015	0.01	0.005	0.017	0.22	0.055
327	0.002	0.033	0.012	0.007	0.005	0.015	0.211	0.053
328	0.003	0.033	0.009	0.004	0.010	0.015	0.202	0.049
329	0.002	0.033	0.011	0.007	0.007	0.016	0.2	0.048
330	0.002	0.035	0.013	0.01	0.001	0.015	0.196	0.048
331	0.002	0.037	0.013	0.009	-0.003	0.011	0.188	0.045
332	0.002	0.036	0.012	0.007	0.001	0.012	0.182	0.037
333	0.003	0.034	0.011	0.007	0.005	0.014	0.178	0.03
334	0.003	0.036	0.012	0.008	-0.002	0.012	0.177	0.031
335	0.002	0.038	0.012	0.008	-0.001	0.009	0.174	0.034
336	0.001	0.038	0.011	0.008	0.005	0.008	0.171	0.036
337	0.001	0.038	0.014	0.011	0.001	0.010	0.168	0.04
338	0.001	0.036	0.015	0.011	-0.002	0.010	0.165	0.037
339	0.002	0.034	0.014	0.009	0.001	0.007	0.163	0.028
340	0.003	0.034	0.015	0.01	0.003	0.008	0.162	0.03
341	0.003	0.034	0.015	0.011	0.003	0.009	0.161	0.035
342	0.004	0.035	0.014	0.011	0.001	0.006	0.159	0.034
343	0.002	0.035	0.013	0.009	0.000	0.009	0.155	0.03
344	0.001	0.034	0.012	0.008	0.002	0.014	0.15	0.027
345	0.001	0.034	0.015	0.01	0.004	0.011	0.148	0.029
346	0.003	0.033	0.015	0.01	0.005	0.009	0.146	0.029
347	0.003	0.032	0.011	0.008	0.003	0.008	0.145	0.027
348	0.002	0.032	0.012	0.009	0.002	0.009	0.143	0.028
349	0.002	0.032	0.012	0.009	0.002	0.009	0.141	0.029
350	0.003	0.032	0.01	0.007	0.002	0.009	0.138	0.028
351	0.003	0.033	0.011	0.007	0.003	0.008	0.137	0.028
352	0.002	0.033	0.012	0.009	0.003	0.007	0.135	0.029
353	0.002	0.033	0.012	0.01	0.001	0.006	0.133	0.028
354	0.002	0.032	0.011	0.009	0.002	0.006	0.131	0.026
355	0.002	0.032	0.01	0.008	0.005	0.008	0.129	0.024
356	0.002	0.034	0.011	0.009	0.004	0.008	0.126	0.025
357	0.002	0.035	0.012	0.009	0.002	0.009	0.124	0.027
358	0.002	0.034	0.011	0.009	0.002	0.010	0.123	0.027
359	0.002	0.035	0.011	0.009	0.002	0.010	0.122	0.025
360	0.002	0.034	0.011	0.008	0.002	0.008	0.12	0.024
361	0.002	0.033	0.011	0.008	0.004	0.007	0.118	0.022
362	0.003	0.031	0.01	0.008	0.004	0.008	0.117	0.023
363	0.003	0.031	0.009	0.007	0.002	0.009	0.115	0.025
364	0.003	0.031	0.01	0.007	0.002	0.010	0.114	0.022
365	0.002	0.032	0.01	0.008	0.003	0.010	0.112	0.021
366	0.002	0.033	0.01	0.007	0.003	0.009	0.111	0.023
367	0.003	0.033	0.01	0.007	0.003	0.009	0.11	0.023
368	0.003	0.034	0.01	0.007	0.003	0.010	0.108	0.023
369	0.003	0.034	0.011	0.008	0.003	0.009	0.107	0.022
370	0.003	0.035	0.011	0.008	0.002	0.009	0.106	0.021
371	0.002	0.035	0.011	0.008	0.002	0.008	0.105	0.02
372	0.002	0.035	0.011	0.008	0.003	0.008	0.104	0.022
373	0.002	0.034	0.011	0.008	0.002	0.008	0.104	0.022
374	0.002	0.035	0.011	0.008	0.001	0.008	0.104	0.021
375	0.002	0.034	0.01	0.008	0.001	0.009	0.103	0.021
376	0.003	0.034	0.01	0.008	0.002	0.010	0.103	0.021
377	0.002	0.033	0.01	0.008	0.003	0.009	0.103	0.02
378	0.002	0.034	0.011	0.008	0.004	0.008	0.103	0.021
379	0.003	0.035	0.011	0.008	0.003	0.008	0.102	0.022
380	0.003	0.035	0.011	0.008	0.002	0.008	0.102	0.02
381	0.003	0.035	0.011	0.008	0.002	0.008	0.101	0.02
382	0.003	0.035	0.012	0.009	0.002	0.006	0.101	0.023
383	0.003	0.034	0.011	0.008	0.002	0.006	0.102	0.024
384	0.002	0.033	0.01	0.008	0.003	0.007	0.102	0.024
385	0.002	0.034	0.01	0.008	0.004	0.009	0.102	0.022
386	0.002	0.033	0.011	0.008	0.004	0.007	0.102	0.021
387	0.003	0.032	0.011	0.008	0.003	0.006	0.102	0.021
388	0.003	0.032	0.01	0.008	0.002	0.007	0.101	0.022
389	0.003	0.032	0.01	0.008	0.002	0.007	0.1	0.022
390	0.003	0.032	0.01	0.007	0.002	0.006	0.099	0.02
391	0.003	0.032	0.01	0.008	0.003	0.007	0.098	0.021
392	0.003	0.032	0.01	0.008	0.004	0.008	0.097	0.021
393	0.003	0.031	0.01	0.008	0.003	0.007	0.096	0.021
394	0.003	0.03	0.01	0.007	0.003	0.006	0.095	0.02
395	0.003	0.03	0.01	0.007	0.002	0.006	0.094	0.02
396	0.003	0.03	0.01	0.008	0.002	0.006	0.093	0.018
397	0.003	0.029	0.009	0.007	0.002	0.006	0.092	0.018
398	0.003	0.027	0.009	0.007	0.003	0.006	0.091	0.019
399	0.003	0.027	0.009	0.007	0.002	0.007	0.09	0.018
400	0.003	0.028	0.009	0.006	0.002	0.007	0.088	0.018
401	0.003	0.027	0.008	0.006	0.002	0.006	0.088	0.018
402	0.003	0.028	0.009	0.007	0.002	0.007	0.087	0.018
403	0.003	0.029	0.009	0.007	0.003	0.008	0.086	0.018
404	0.003	0.03	0.01	0.008	0.002	0.007	0.086	0.018
405	0.003	0.03	0.01	0.008	0.002	0.007	0.085	0.018
406	0.003	0.03	0.01	0.008	0.002	0.008	0.085	0.018
407	0.003	0.03	0.01	0.007	0.002	0.008	0.086	0.019
408	0.004	0.03	0.01	0.008	0.002	0.008	0.086	0.02
409	0.003	0.03	0.01	0.008	0.002	0.008	0.086	0.02
410	0.004	0.03	0.01	0.008	0.002	0.008	0.086	0.02
411	0.004	0.03	0.01	0.008	0.003	0.008	0.085	0.02
412	0.004	0.03	0.01	0.008	0.003	0.009	0.085	0.02
413	0.004	0.03	0.01	0.008	0.003	0.009	0.086	0.021
414	0.005	0.03	0.01	0.008	0.002	0.009	0.086	0.022
415	0.005	0.03	0.01	0.008	0.002	0.009	0.086	0.022
416	0.005	0.031	0.01	0.008	0.003	0.010	0.086	0.021
417	0.005	0.031	0.011	0.008	0.003	0.010	0.086	0.021
418	0.005	0.031	0.011	0.008	0.002	0.010	0.087	0.022
419	0.005	0.031	0.011	0.008	0.002	0.010	0.087	0.023
420	0.006	0.031	0.011	0.008	0.002	0.011	0.087	0.024
421	0.006	0.031	0.011	0.008	0.003	0.012	0.087	0.025
422	0.006	0.031	0.011	0.008	0.003	0.012	0.088	0.025
423	0.006	0.031	0.011	0.008	0.002	0.012	0.088	0.025
424	0.007	0.031	0.011	0.008	0.002	0.012	0.088	0.026
425	0.006	0.032	0.011	0.008	0.003	0.013	0.088	0.027
426	0.007	0.032	0.011	0.008	0.003	0.014	0.089	0.027
427	0.007	0.032	0.011	0.008	0.003	0.014	0.089	0.027
428	0.007	0.032	0.011	0.008	0.003	0.014	0.089	0.028
429	0.008	0.032	0.011	0.008	0.003	0.015	0.089	0.029
430	0.008	0.031	0.011	0.008	0.002	0.015	0.089	0.029
431	0.008	0.031	0.011	0.008	0.002	0.015	0.09	0.029
432	0.008	0.031	0.011	0.008	0.002	0.015	0.09	0.029
433	0.008	0.03	0.011	0.008	0.003	0.016	0.09	0.03
434	0.008	0.03	0.011	0.008	0.003	0.017	0.09	0.03
435	0.008	0.031	0.011	0.008	0.003	0.017	0.09	0.03
436	0.009	0.031	0.011	0.008	0.002	0.017	0.09	0.03
437	0.009	0.031	0.011	0.008	0.002	0.017	0.09	0.031
438	0.009	0.031	0.011	0.008	0.002	0.017	0.089	0.031
439	0.009	0.031	0.012	0.008	0.002	0.018	0.089	0.031
440	0.009	0.031	0.012	0.008	0.002	0.018	0.09	0.031
441	0.009	0.032	0.012	0.008	0.002	0.019	0.09	0.032
442	0.01	0.032	0.012	0.008	0.003	0.019	0.089	0.032
443	0.01	0.032	0.012	0.008	0.003	0.019	0.089	0.032
444	0.01	0.032	0.012	0.008	0.003	0.020	0.089	0.032
445	0.01	0.032	0.012	0.008	0.003	0.020	0.089	0.033
446	0.01	0.032	0.012	0.008	0.002	0.020	0.089	0.033
447	0.011	0.032	0.012	0.009	0.002	0.020	0.089	0.033
448	0.011	0.033	0.012	0.009	0.003	0.020	0.089	0.033
449	0.011	0.033	0.012	0.008	0.003	0.021	0.089	0.034
450	0.011	0.033	0.012	0.009	0.003	0.021	0.089	0.034
451	0.011	0.033	0.013	0.009	0.002	0.021	0.089	0.034
452	0.012	0.033	0.013	0.009	0.002	0.021	0.089	0.035
453	0.012	0.033	0.013	0.009	0.002	0.022	0.089	0.035
454	0.012	0.034	0.013	0.009	0.003	0.022	0.089	0.035
455	0.012	0.033	0.013	0.009	0.003	0.022	0.09	0.035
456	0.012	0.033	0.013	0.009	0.003	0.022	0.09	0.035
457	0.012	0.033	0.013	0.009	0.003	0.022	0.09	0.035
458	0.012	0.034	0.013	0.009	0.003	0.022	0.09	0.035
459	0.012	0.034	0.013	0.009	0.003	0.022	0.09	0.035
460	0.012	0.034	0.013	0.009	0.003	0.022	0.09	0.036
461	0.013	0.034	0.013	0.009	0.003	0.023	0.089	0.036
462	0.013	0.034	0.013	0.009	0.003	0.023	0.089	0.036
463	0.013	0.034	0.013	0.009	0.003	0.023	0.09	0.036
464	0.013	0.034	0.014	0.009	0.002	0.023	0.09	0.036
465	0.013	0.034	0.013	0.009	0.002	0.023	0.089	0.036
466	0.013	0.034	0.013	0.009	0.002	0.023	0.089	0.036
467	0.013	0.034	0.013	0.009	0.002	0.023	0.089	0.036
468	0.013	0.034	0.013	0.009	0.003	0.023	0.09	0.036
469	0.013	0.034	0.013	0.009	0.003	0.023	0.089	0.036
470	0.013	0.034	0.013	0.009	0.003	0.023	0.089	0.036
471	0.013	0.034	0.013	0.009	0.003	0.023	0.089	0.036
472	0.013	0.033	0.013	0.009	0.003	0.023	0.089	0.036
473	0.014	0.033	0.013	0.009	0.003	0.023	0.089	0.036
474	0.014	0.033	0.013	0.009	0.003	0.023	0.089	0.036
475	0.014	0.033	0.013	0.009	0.003	0.023	0.089	0.036
476	0.014	0.033	0.013	0.009	0.003	0.023	0.089	0.036
477	0.014	0.033	0.013	0.009	0.002	0.023	0.089	0.036
478	0.014	0.034	0.013	0.009	0.003	0.024	0.089	0.036
479	0.014	0.033	0.013	0.009	0.003	0.024	0.089	0.036
480	0.014	0.034	0.013	0.009	0.002	0.023	0.089	0.036
481	0.014	0.034	0.013	0.009	0.003	0.023	0.089	0.036
482	0.014	0.034	0.014	0.009	0.003	0.024	0.089	0.036
483	0.014	0.034	0.014	0.009	0.003	0.024	0.089	0.036
484	0.015	0.034	0.014	0.009	0.002	0.024	0.089	0.037
485	0.014	0.034	0.014	0.009	0.002	0.024	0.089	0.037
486	0.015	0.034	0.014	0.009	0.003	0.024	0.089	0.037
487	0.015	0.034	0.014	0.009	0.003	0.023	0.089	0.037
488	0.015	0.033	0.014	0.009	0.003	0.023	0.09	0.037
489	0.015	0.033	0.014	0.009	0.003	0.024	0.09	0.037
490	0.016	0.033	0.014	0.009	0.003	0.024	0.089	0.037
491	0.016	0.033	0.014	0.009	0.003	0.024	0.089	0.038
492	0.016	0.033	0.014	0.009	0.003	0.024	0.089	0.038
493	0.016	0.033	0.014	0.009	0.003	0.025	0.089	0.038
494	0.017	0.033	0.014	0.009	0.003	0.025	0.09	0.039
495	0.018	0.033	0.014	0.009	0.003	0.025	0.09	0.039
496	0.018	0.034	0.015	0.009	0.003	0.025	0.09	0.04
497	0.018	0.034	0.015	0.009	0.003	0.026	0.09	0.04
498	0.019	0.034	0.016	0.01	0.003	0.026	0.09	0.041
499	0.02	0.034	0.016	0.01	0.003	0.026	0.091	0.042
500	0.02	0.034	0.016	0.01	0.003	0.026	0.091	0.043
501	0.021	0.034	0.017	0.01	0.003	0.027	0.091	0.044
502	0.022	0.034	0.017	0.01	0.003	0.027	0.091	0.045
503	0.023	0.034	0.017	0.01	0.003	0.027	0.092	0.045
504	0.024	0.034	0.018	0.011	0.003	0.027	0.093	0.047
505	0.025	0.035	0.018	0.011	0.003	0.028	0.093	0.048
506	0.026	0.035	0.019	0.011	0.003	0.028	0.094	0.049
507	0.027	0.035	0.02	0.011	0.003	0.029	0.095	0.051
508	0.029	0.036	0.021	0.012	0.003	0.029	0.096	0.052
509	0.03	0.037	0.021	0.012	0.003	0.030	0.097	0.054
510	0.032	0.037	0.022	0.013	0.003	0.030	0.098	0.056
511	0.033	0.038	0.023	0.013	0.004	0.030	0.099	0.057
512	0.035	0.039	0.025	0.014	0.004	0.031	0.1	0.06
513	0.037	0.04	0.026	0.015	0.004	0.031	0.102	0.062
514	0.039	0.041	0.027	0.015	0.004	0.032	0.103	0.064
515	0.041	0.041	0.029	0.016	0.004	0.033	0.105	0.067
516	0.043	0.042	0.03	0.017	0.004	0.033	0.107	0.069
517	0.046	0.043	0.032	0.018	0.004	0.034	0.109	0.071
518	0.048	0.044	0.033	0.019	0.004	0.035	0.112	0.074
519	0.05	0.045	0.035	0.02	0.004	0.035	0.114	0.076
520	0.053	0.046	0.037	0.021	0.005	0.035	0.116	0.078
521	0.055	0.047	0.039	0.022	0.005	0.036	0.119	0.081
522	0.057	0.048	0.041	0.023	0.004	0.037	0.122	0.083
523	0.06	0.05	0.042	0.024	0.006	0.038	0.124	0.086
524	0.062	0.051	0.044	0.025	0.006	0.038	0.127	0.088
525	0.064	0.052	0.047	0.026	0.006	0.038	0.129	0.09
526	0.067	0.053	0.048	0.028	0.005	0.039	0.131	0.093
527	0.069	0.054	0.05	0.028	0.005	0.039	0.134	0.095
528	0.071	0.055	0.051	0.029	0.006	0.040	0.136	0.097
529	0.073	0.056	0.053	0.03	0.007	0.040	0.139	0.099
530	0.074	0.057	0.055	0.031	0.006	0.041	0.141	0.101
531	0.076	0.058	0.056	0.032	0.006	0.041	0.144	0.102
532	0.077	0.059	0.057	0.033	0.006	0.041	0.146	0.104
533	0.079	0.06	0.058	0.033	0.007	0.042	0.148	0.105
534	0.08	0.06	0.059	0.034	0.007	0.042	0.15	0.106
535	0.081	0.061	0.06	0.034	0.007	0.042	0.152	0.108
536	0.083	0.062	0.061	0.035	0.007	0.043	0.154	0.109
537	0.084	0.062	0.062	0.035	0.007	0.043	0.156	0.11
538	0.084	0.063	0.063	0.036	0.007	0.044	0.158	0.112
539	0.085	0.063	0.064	0.036	0.007	0.044	0.159	0.113
540	0.086	0.064	0.064	0.037	0.007	0.044	0.161	0.113
541	0.087	0.064	0.065	0.037	0.007	0.044	0.163	0.114
542	0.088	0.064	0.065	0.037	0.007	0.045	0.164	0.116
543	0.088	0.064	0.066	0.037	0.007	0.045	0.166	0.117
544	0.089	0.065	0.066	0.037	0.007	0.045	0.167	0.117
545	0.09	0.065	0.067	0.038	0.008	0.045	0.168	0.118
546	0.09	0.065	0.067	0.038	0.008	0.045	0.169	0.119
547	0.091	0.066	0.067	0.038	0.007	0.046	0.171	0.12
548	0.092	0.066	0.068	0.039	0.007	0.046	0.172	0.12
549	0.092	0.066	0.068	0.039	0.008	0.046	0.173	0.121
550	0.092	0.067	0.068	0.039	0.008	0.046	0.174	0.122
551	0.093	0.067	0.069	0.039	0.008	0.046	0.175	0.122
552	0.093	0.067	0.069	0.039	0.008	0.046	0.175	0.123
553	0.093	0.067	0.069	0.039	0.008	0.046	0.176	0.123
554	0.093	0.067	0.069	0.039	0.008	0.047	0.176	0.123
555	0.093	0.067	0.069	0.039	0.008	0.047	0.176	0.124
556	0.093	0.067	0.069	0.039	0.008	0.047	0.176	0.124
557	0.093	0.067	0.068	0.039	0.008	0.047	0.176	0.124
558	0.092	0.067	0.068	0.039	0.008	0.046	0.175	0.123
559	0.092	0.066	0.067	0.038	0.008	0.047	0.174	0.122
560	0.092	0.066	0.067	0.038	0.008	0.047	0.173	0.122
561	0.091	0.065	0.066	0.037	0.008	0.046	0.172	0.121
562	0.09	0.065	0.065	0.037	0.007	0.046	0.171	0.12
563	0.089	0.064	0.065	0.036	0.007	0.046	0.17	0.119
564	0.088	0.063	0.064	0.036	0.007	0.046	0.168	0.118
565	0.087	0.063	0.063	0.035	0.007	0.046	0.166	0.117
566	0.086	0.062	0.062	0.034	0.007	0.046	0.165	0.116
567	0.085	0.062	0.061	0.034	0.007	0.046	0.163	0.115
568	0.083	0.061	0.06	0.033	0.006	0.045	0.16	0.114
569	0.082	0.06	0.058	0.032	0.007	0.045	0.158	0.112
570	0.081	0.059	0.057	0.031	0.007	0.045	0.156	0.11
571	0.079	0.058	0.056	0.031	0.006	0.044	0.154	0.109
572	0.078	0.057	0.055	0.03	0.006	0.044	0.152	0.107
573	0.076	0.057	0.054	0.029	0.006	0.044	0.15	0.106
574	0.075	0.056	0.053	0.028	0.006	0.044	0.148	0.105
575	0.074	0.055	0.051	0.028	0.006	0.043	0.146	0.103
576	0.073	0.055	0.051	0.027	0.006	0.043	0.144	0.102
577	0.072	0.054	0.05	0.027	0.006	0.043	0.142	0.101
578	0.071	0.053	0.049	0.026	0.006	0.043	0.14	0.1
579	0.07	0.053	0.048	0.026	0.006	0.043	0.139	0.099
580	0.069	0.053	0.047	0.025	0.006	0.043	0.137	0.098
581	0.068	0.052	0.047	0.025	0.006	0.042	0.136	0.097
582	0.067	0.052	0.046	0.024	0.006	0.042	0.135	0.096
583	0.067	0.051	0.045	0.024	0.006	0.042	0.134	0.095
584	0.066	0.051	0.045	0.024	0.005	0.042	0.132	0.095
585	0.065	0.051	0.045	0.024	0.006	0.042	0.131	0.094
586	0.065	0.051	0.044	0.024	0.006	0.042	0.13	0.093
587	0.064	0.051	0.044	0.023	0.005	0.041	0.129	0.093
588	0.064	0.051	0.044	0.023	0.005	0.041	0.128	0.092
589	0.063	0.051	0.043	0.023	0.005	0.041	0.127	0.092
590	0.063	0.05	0.043	0.023	0.005	0.041	0.126	0.091
591	0.063	0.05	0.043	0.022	0.005	0.041	0.125	0.09
592	0.063	0.05	0.042	0.022	0.006	0.041	0.125	0.09
593	0.062	0.05	0.042	0.022	0.006	0.040	0.124	0.09
594	0.062	0.05	0.042	0.022	0.005	0.040	0.124	0.089
595	0.062	0.05	0.042	0.022	0.005	0.040	0.123	0.089
596	0.062	0.05	0.042	0.022	0.005	0.041	0.123	0.089
597	0.061	0.05	0.041	0.022	0.005	0.041	0.122	0.088
598	0.061	0.049	0.041	0.022	0.005	0.041	0.122	0.088
599	0.061	0.049	0.041	0.021	0.005	0.041	0.122	0.088
600	0.061	0.049	0.041	0.021	0.006	0.041	0.122	0.087
601	0.061	0.048	0.04	0.021	0.005	0.041	0.122	0.086
602	0.06	0.048	0.04	0.021	0.005	0.040	0.122	0.085
603	0.06	0.047	0.039	0.02	0.005	0.040	0.121	0.084
604	0.059	0.047	0.039	0.02	0.005	0.040	0.121	0.083
605	0.059	0.046	0.039	0.02	0.005	0.040	0.12	0.082
606	0.058	0.046	0.038	0.02	0.005	0.040	0.12	0.082
607	0.058	0.046	0.037	0.019	0.005	0.040	0.118	0.081
608	0.057	0.046	0.037	0.019	0.005	0.039	0.117	0.08
609	0.056	0.045	0.036	0.019	0.005	0.039	0.116	0.079
610	0.055	0.045	0.036	0.018	0.005	0.039	0.115	0.078
611	0.055	0.044	0.035	0.018	0.005	0.039	0.114	0.077
612	0.054	0.044	0.035	0.018	0.005	0.039	0.113	0.077
613	0.054	0.045	0.035	0.018	0.005	0.039	0.112	0.077
614	0.053	0.045	0.034	0.018	0.005	0.038	0.112	0.076
615	0.052	0.045	0.034	0.018	0.004	0.038	0.111	0.076
616	0.052	0.045	0.034	0.018	0.004	0.038	0.11	0.076
617	0.051	0.045	0.034	0.018	0.005	0.038	0.109	0.076
618	0.051	0.046	0.033	0.018	0.005	0.038	0.108	0.075
619	0.051	0.046	0.033	0.017	0.005	0.038	0.108	0.075
620	0.05	0.047	0.033	0.017	0.005	0.038	0.107	0.075
621	0.05	0.047	0.033	0.018	0.005	0.037	0.107	0.076
622	0.05	0.047	0.033	0.018	0.004	0.038	0.106	0.076
623	0.05	0.048	0.033	0.018	0.004	0.038	0.106	0.076
624	0.05	0.048	0.033	0.017	0.004	0.038	0.105	0.076
625	0.049	0.048	0.033	0.017	0.004	0.037	0.105	0.076
626	0.049	0.048	0.033	0.017	0.004	0.037	0.105	0.075
627	0.049	0.048	0.033	0.017	0.004	0.037	0.105	0.075
628	0.049	0.047	0.032	0.017	0.004	0.037	0.105	0.075
629	0.049	0.047	0.032	0.017	0.005	0.037	0.104	0.074
630	0.049	0.047	0.032	0.017	0.005	0.037	0.104	0.073
631	0.049	0.046	0.032	0.017	0.004	0.037	0.103	0.072
632	0.048	0.046	0.032	0.017	0.004	0.037	0.103	0.072
633	0.048	0.046	0.032	0.017	0.004	0.037	0.103	0.072
634	0.048	0.045	0.031	0.017	0.004	0.036	0.103	0.071
635	0.047	0.044	0.031	0.016	0.004	0.036	0.103	0.07
636	0.047	0.044	0.03	0.016	0.004	0.037	0.102	0.069
637	0.046	0.044	0.03	0.016	0.004	0.037	0.101	0.069
638	0.045	0.043	0.029	0.016	0.005	0.036	0.1	0.067
639	0.044	0.043	0.029	0.015	0.004	0.036	0.099	0.066
640	0.043	0.042	0.028	0.015	0.004	0.036	0.099	0.065
641	0.042	0.041	0.027	0.015	0.004	0.035	0.097	0.063
642	0.041	0.041	0.027	0.014	0.004	0.035	0.096	0.062
643	0.04	0.041	0.026	0.014	0.004	0.035	0.095	0.061
644	0.039	0.04	0.025	0.013	0.004	0.035	0.094	0.059
645	0.038	0.04	0.025	0.013	0.004	0.034	0.093	0.058
646	0.037	0.04	0.024	0.013	0.004	0.033	0.092	0.057
647	0.036	0.039	0.023	0.013	0.004	0.033	0.092	0.056
648	0.035	0.039	0.023	0.012	0.004	0.033	0.091	0.055
649	0.035	0.038	0.022	0.012	0.004	0.032	0.091	0.053
650	0.034	0.038	0.022	0.012	0.004	0.032	0.09	0.053
651	0.033	0.038	0.022	0.012	0.003	0.032	0.09	0.052
652	0.033	0.039	0.022	0.012	0.004	0.032	0.089	0.051
653	0.033	0.039	0.022	0.012	0.004	0.032	0.088	0.051
654	0.032	0.038	0.021	0.012	0.004	0.032	0.088	0.051
655	0.031	0.038	0.021	0.011	0.004	0.032	0.088	0.05
656	0.031	0.038	0.02	0.011	0.004	0.032	0.087	0.05
657	0.03	0.037	0.02	0.011	0.003	0.031	0.086	0.049
658	0.029	0.037	0.019	0.011	0.003	0.031	0.085	0.048
659	0.028	0.037	0.019	0.011	0.003	0.031	0.084	0.047
660	0.028	0.037	0.019	0.011	0.003	0.031	0.083	0.045
661	0.027	0.037	0.018	0.011	0.003	0.030	0.083	0.045
662	0.026	0.036	0.018	0.011	0.003	0.029	0.082	0.044
663	0.025	0.036	0.017	0.01	0.003	0.029	0.081	0.043
664	0.025	0.036	0.017	0.01	0.003	0.028	0.081	0.042
665	0.024	0.036	0.017	0.01	0.003	0.028	0.08	0.042
666	0.023	0.036	0.017	0.01	0.003	0.028	0.08	0.041
667	0.022	0.036	0.016	0.01	0.003	0.027	0.08	0.04
668	0.022	0.036	0.016	0.01	0.003	0.027	0.079	0.04
669	0.021	0.036	0.016	0.01	0.003	0.027	0.079	0.04
670	0.021	0.036	0.016	0.01	0.003	0.027	0.079	0.039
671	0.02	0.036	0.016	0.01	0.003	0.027	0.079	0.039
672	0.02	0.036	0.016	0.01	0.003	0.026	0.079	0.039
673	0.02	0.036	0.015	0.01	0.003	0.026	0.078	0.039
674	0.02	0.036	0.015	0.01	0.003	0.026	0.079	0.038
675	0.02	0.036	0.015	0.01	0.003	0.026	0.078	0.038
676	0.02	0.036	0.016	0.01	0.003	0.026	0.078	0.038
677	0.02	0.036	0.016	0.01	0.003	0.026	0.078	0.039
678	0.021	0.036	0.016	0.01	0.003	0.026	0.079	0.039
679	0.021	0.036	0.016	0.01	0.003	0.026	0.079	0.04
680	0.021	0.036	0.016	0.01	0.003	0.027	0.08	0.041
681	0.022	0.037	0.016	0.01	0.004	0.027	0.08	0.042
682	0.023	0.037	0.017	0.011	0.004	0.027	0.08	0.042
683	0.024	0.038	0.017	0.011	0.003	0.027	0.081	0.044
684	0.025	0.038	0.018	0.011	0.003	0.028	0.082	0.046
685	0.027	0.039	0.019	0.012	0.004	0.028	0.084	0.049
686	0.03	0.04	0.02	0.012	0.004	0.029	0.086	0.052
687	0.033	0.04	0.022	0.013	0.004	0.031	0.088	0.055
688	0.037	0.041	0.024	0.014	0.004	0.032	0.09	0.059
689	0.041	0.043	0.026	0.015	0.004	0.033	0.093	0.064
690	0.045	0.045	0.028	0.016	0.004	0.035	0.096	0.069
691	0.051	0.047	0.032	0.018	0.005	0.036	0.099	0.076
692	0.058	0.05	0.036	0.02	0.005	0.037	0.104	0.084
693	0.064	0.054	0.041	0.023	0.006	0.039	0.11	0.092
694	0.072	0.057	0.046	0.026	0.006	0.040	0.117	0.1
695	0.08	0.062	0.052	0.03	0.007	0.041	0.124	0.109
696	0.088	0.066	0.058	0.034	0.007	0.043	0.132	0.118
697	0.095	0.071	0.064	0.038	0.007	0.044	0.14	0.128
698	0.104	0.076	0.071	0.042	0.009	0.046	0.149	0.138
699	0.113	0.081	0.079	0.047	0.010	0.047	0.158	0.148
700	0.122	0.086	0.086	0.052	0.011	0.049	0.168	0.158
701	0.13	0.092	0.094	0.057	0.012	0.051	0.179	0.169
702	0.139	0.097	0.102	0.062	0.012	0.053	0.189	0.179
703	0.147	0.103	0.11	0.067	0.014	0.054	0.2	0.189
704	0.156	0.108	0.117	0.073	0.015	0.056	0.209	0.199
705	0.164	0.114	0.125	0.078	0.016	0.057	0.219	0.209
706	0.172	0.119	0.133	0.083	0.018	0.059	0.23	0.218
707	0.179	0.124	0.141	0.089	0.019	0.060	0.239	0.227
708	0.187	0.13	0.149	0.094	0.021	0.062	0.249	0.236
709	0.195	0.135	0.156	0.1	0.023	0.065	0.259	0.245
710	0.202	0.141	0.164	0.105	0.025	0.066	0.268	0.254
711	0.209	0.146	0.171	0.111	0.028	0.068	0.278	0.262
712	0.216	0.152	0.179	0.116	0.030	0.070	0.286	0.27
713	0.223	0.157	0.186	0.121	0.031	0.071	0.293	0.277
714	0.229	0.162	0.193	0.127	0.033	0.072	0.299	0.283
715	0.235	0.167	0.199	0.132	0.035	0.073	0.302	0.29
716	0.241	0.172	0.206	0.138	0.037	0.074	0.306	0.298
717	0.248	0.177	0.213	0.144	0.040	0.075	0.312	0.305
718	0.255	0.182	0.221	0.15	0.043	0.077	0.321	0.313
719	0.262	0.188	0.228	0.156	0.046	0.080	0.331	0.319
720	0.268	0.193	0.234	0.162	0.049	0.084	0.341	0.325
721	0.273	0.198	0.24	0.167	0.052	0.086	0.347	0.331
722	0.278	0.203	0.245	0.172	0.055	0.088	0.35	0.338
723	0.283	0.207	0.251	0.177	0.058	0.090	0.355	0.344
724	0.289	0.212	0.257	0.182	0.061	0.092	0.36	0.35
725	0.293	0.217	0.262	0.188	0.064	0.094	0.365	0.356
726	0.298	0.221	0.267	0.193	0.067	0.097	0.37	0.36
727	0.302	0.224	0.272	0.197	0.070	0.099	0.375	0.364
728	0.306	0.228	0.276	0.202	0.073	0.102	0.38	0.37
729	0.31	0.232	0.28	0.206	0.077	0.105	0.385	0.375
730	0.314	0.236	0.284	0.21	0.081	0.108	0.392	0.38
731	0.318	0.24	0.288	0.214	0.085	0.112	0.4	0.385
732	0.321	0.244	0.292	0.218	0.089	0.116	0.407	0.389
733	0.324	0.248	0.295	0.221	0.092	0.119	0.412	0.393
734	0.327	0.25	0.298	0.224	0.095	0.121	0.415	0.397
735	0.33	0.253	0.301	0.228	0.098	0.123	0.418	0.401
736	0.332	0.256	0.303	0.231	0.101	0.127	0.422	0.404
737	0.334	0.259	0.306	0.233	0.103	0.130	0.426	0.407
738	0.336	0.261	0.308	0.236	0.107	0.132	0.431	0.41
739	0.338	0.263	0.311	0.238	0.110	0.135	0.435	0.413
740	0.341	0.266	0.313	0.241	0.113	0.138	0.439	0.416
741	0.342	0.268	0.315	0.243	0.116	0.141	0.442	0.419
742	0.344	0.269	0.316	0.245	0.118	0.143	0.445	0.421
743	0.346	0.271	0.318	0.246	0.120	0.145	0.447	0.423
744	0.347	0.272	0.319	0.248	0.122	0.147	0.449	0.425
745	0.348	0.273	0.32	0.249	0.124	0.149	0.451	0.427
746	0.349	0.275	0.321	0.251	0.125	0.151	0.452	0.427
747	0.35	0.276	0.323	0.252	0.128	0.153	0.453	0.429
748	0.352	0.277	0.324	0.253	0.130	0.154	0.454	0.431
749	0.352	0.278	0.325	0.254	0.131	0.155	0.455	0.432
750	0.353	0.278	0.326	0.255	0.132	0.156	0.456	0.433
751	0.354	0.279	0.326	0.256	0.133	0.158	0.457	0.435
752	0.355	0.279	0.327	0.256	0.135	0.159	0.458	0.436
753	0.355	0.28	0.327	0.257	0.136	0.160	0.458	0.437
754	0.356	0.28	0.328	0.257	0.137	0.161	0.459	0.437
755	0.357	0.281	0.329	0.258	0.138	0.162	0.459	0.437
756	0.357	0.281	0.329	0.258	0.138	0.163	0.458	0.437
757	0.357	0.281	0.329	0.259	0.138	0.162	0.455	0.436
758	0.357	0.281	0.329	0.259	0.137	0.160	0.447	0.436
759	0.356	0.279	0.329	0.259	0.135	0.155	0.433	0.437
760	0.357	0.277	0.329	0.259	0.133	0.151	0.43	0.436
761	0.357	0.275	0.329	0.258	0.134	0.151	0.43	0.435
762	0.357	0.276	0.328	0.257	0.135	0.154	0.431	0.435
763	0.357	0.277	0.329	0.258	0.136	0.155	0.436	0.437
764	0.359	0.278	0.33	0.259	0.138	0.158	0.442	0.44
765	0.36	0.28	0.331	0.259	0.141	0.163	0.449	0.441
766	0.36	0.281	0.331	0.26	0.142	0.165	0.455	0.443
767	0.361	0.282	0.332	0.261	0.144	0.167	0.458	0.444
768	0.361	0.283	0.332	0.261	0.144	0.168	0.46	0.445
769	0.362	0.284	0.333	0.261	0.145	0.170	0.462	0.446
770	0.362	0.284	0.333	0.262	0.146	0.171	0.463	0.446
771	0.363	0.284	0.333	0.262	0.146	0.171	0.464	0.446
772	0.363	0.285	0.334	0.262	0.147	0.171	0.464	0.446
773	0.364	0.285	0.334	0.262	0.147	0.171	0.464	0.447
774	0.364	0.285	0.334	0.263	0.148	0.172	0.465	0.448
775	0.364	0.285	0.334	0.263	0.149	0.173	0.465	0.448
776	0.364	0.285	0.334	0.263	0.149	0.173	0.466	0.448
777	0.365	0.285	0.334	0.263	0.149	0.173	0.466	0.448
778	0.365	0.285	0.335	0.263	0.149	0.173	0.466	0.449
779	0.365	0.285	0.335	0.263	0.150	0.174	0.466	0.449
780	0.366	0.285	0.335	0.263	0.150	0.174	0.466	0.449
781	0.365	0.285	0.335	0.263	0.150	0.174	0.466	0.45
782	0.366	0.286	0.335	0.263	0.150	0.174	0.466	0.45
783	0.366	0.286	0.335	0.263	0.150	0.174	0.465	0.451
784	0.367	0.285	0.335	0.263	0.150	0.175	0.464	0.45
785	0.366	0.285	0.335	0.263	0.150	0.174	0.463	0.45
786	0.366	0.285	0.335	0.263	0.149	0.173	0.461	0.449
787	0.366	0.284	0.335	0.263	0.149	0.172	0.458	0.449
788	0.366	0.284	0.335	0.263	0.149	0.172	0.457	0.449
789	0.367	0.284	0.335	0.263	0.149	0.172	0.456	0.449
790	0.367	0.284	0.335	0.263	0.150	0.173	0.458	0.45
791	0.367	0.285	0.336	0.263	0.151	0.174	0.46	0.45
792	0.367	0.285	0.336	0.264	0.151	0.175	0.462	0.452
793	0.367	0.285	0.336	0.264	0.151	0.175	0.463	0.452
794	0.367	0.285	0.336	0.263	0.151	0.174	0.461	0.452
795	0.367	0.285	0.336	0.263	0.151	0.174	0.458	0.452
796	0.368	0.284	0.336	0.263	0.151	0.174	0.458	0.452
797	0.368	0.285	0.336	0.264	0.151	0.174	0.459	0.452
798	0.368	0.285	0.336	0.264	0.152	0.174	0.459	0.452
799	0.368	0.285	0.336	0.264	0.151	0.174	0.458	0.452
800	0.368	0.284	0.336	0.264	0.151	0.174	0.457	0.452
801	0.368	0.284	0.336	0.264	0.151	0.174	0.457	0.452
802	0.369	0.284	0.336	0.264	0.151	0.174	0.457	0.453
803	0.369	0.285	0.337	0.264	0.152	0.175	0.459	0.454
804	0.369	0.285	0.337	0.264	0.152	0.175	0.462	0.455
805	0.369	0.285	0.337	0.264	0.152	0.175	0.464	0.456
806	0.369	0.286	0.337	0.264	0.153	0.176	0.464	0.455
807	0.369	0.285	0.337	0.264	0.153	0.176	0.463	0.454
808	0.37	0.285	0.337	0.264	0.153	0.175	0.461	0.454
809	0.37	0.284	0.337	0.264	0.153	0.173	0.457	0.453
810	0.369	0.283	0.337	0.263	0.152	0.171	0.454	0.453
811	0.369	0.283	0.336	0.263	0.151	0.170	0.449	0.452
812	0.368	0.282	0.336	0.263	0.150	0.169	0.444	0.45
813	0.368	0.281	0.336	0.263	0.149	0.168	0.438	0.448
814	0.368	0.28	0.336	0.262	0.149	0.166	0.434	0.448
815	0.368	0.28	0.336	0.262	0.149	0.165	0.433	0.449
816	0.368	0.28	0.336	0.262	0.149	0.164	0.435	0.451
817	0.368	0.28	0.337	0.262	0.149	0.165	0.437	0.452
818	0.369	0.281	0.337	0.263	0.149	0.167	0.441	0.453
819	0.369	0.282	0.337	0.263	0.151	0.169	0.447	0.455
820	0.37	0.282	0.337	0.263	0.152	0.170	0.447	0.454
821	0.37	0.281	0.337	0.263	0.152	0.170	0.446	0.453
822	0.37	0.281	0.337	0.263	0.151	0.168	0.443	0.454
823	0.37	0.282	0.338	0.264	0.152	0.169	0.447	0.457
824	0.371	0.284	0.337	0.264	0.153	0.170	0.452	0.459
825	0.371	0.284	0.337	0.264	0.154	0.171	0.453	0.458
826	0.371	0.283	0.337	0.264	0.155	0.171	0.452	0.457
827	0.37	0.282	0.337	0.263	0.154	0.169	0.45	0.457
828	0.37	0.282	0.337	0.263	0.154	0.169	0.451	0.457
829	0.37	0.283	0.337	0.263	0.153	0.169	0.453	0.458
830	0.37	0.284	0.337	0.263	0.153	0.169	0.455	0.458
831	0.371	0.284	0.337	0.264	0.153	0.170	0.456	0.459
832	0.372	0.284	0.338	0.264	0.154	0.170	0.457	0.459
833	0.372	0.284	0.338	0.264	0.155	0.170	0.46	0.459
834	0.372	0.285	0.338	0.264	0.156	0.171	0.462	0.461
835	0.372	0.285	0.338	0.264	0.156	0.173	0.465	0.463
836	0.372	0.286	0.338	0.264	0.157	0.172	0.467	0.462
837	0.373	0.286	0.338	0.265	0.157	0.172	0.469	0.462
838	0.372	0.286	0.338	0.265	0.157	0.173	0.471	0.464
839	0.373	0.286	0.338	0.265	0.158	0.173	0.472	0.464
840	0.374	0.287	0.339	0.265	0.158	0.173	0.474	0.463
841	0.374	0.287	0.339	0.265	0.159	0.175	0.476	0.464
842	0.374	0.288	0.339	0.266	0.160	0.177	0.478	0.465
843	0.374	0.288	0.339	0.266	0.160	0.176	0.479	0.465
844	0.374	0.287	0.339	0.266	0.160	0.176	0.481	0.466
845	0.375	0.287	0.339	0.266	0.160	0.176	0.483	0.466
846	0.375	0.288	0.339	0.266	0.160	0.177	0.484	0.467
847	0.375	0.288	0.339	0.266	0.161	0.177	0.484	0.466
848	0.375	0.288	0.339	0.266	0.161	0.177	0.485	0.467
849	0.375	0.288	0.339	0.266	0.161	0.177	0.485	0.468
850	0.375	0.288	0.34	0.266	0.160	0.176	0.485	0.468
851	0.375	0.288	0.34	0.267	0.160	0.176	0.485	0.468
852	0.375	0.288	0.339	0.266	0.161	0.177	0.485	0.467
853	0.376	0.289	0.34	0.266	0.161	0.178	0.486	0.467
854	0.376	0.29	0.34	0.267	0.162	0.178	0.487	0.469
855	0.376	0.29	0.34	0.267	0.162	0.177	0.488	0.471
856	0.376	0.289	0.34	0.267	0.162	0.177	0.489	0.472
857	0.376	0.289	0.34	0.267	0.163	0.178	0.49	0.471
858	0.376	0.289	0.34	0.267	0.163	0.178	0.49	0.47
859	0.376	0.289	0.34	0.267	0.163	0.177	0.491	0.471
860	0.377	0.289	0.34	0.267	0.162	0.177	0.491	0.471
861	0.377	0.29	0.34	0.267	0.163	0.179	0.492	0.472
862	0.376	0.29	0.34	0.267	0.164	0.180	0.492	0.472
863	0.377	0.29	0.34	0.267	0.163	0.179	0.493	0.471
864	0.377	0.29	0.34	0.266	0.163	0.178	0.493	0.471
865	0.377	0.29	0.34	0.267	0.164	0.179	0.493	0.473
866	0.377	0.289	0.341	0.268	0.164	0.179	0.494	0.473
867	0.377	0.29	0.341	0.268	0.164	0.180	0.494	0.473
868	0.378	0.29	0.341	0.267	0.165	0.180	0.495	0.474
869	0.378	0.29	0.341	0.267	0.166	0.180	0.495	0.475
870	0.378	0.29	0.341	0.267	0.166	0.179	0.495	0.476
871	0.378	0.29	0.341	0.267	0.166	0.178	0.494	0.474
872	0.377	0.291	0.341	0.267	0.166	0.177	0.494	0.474
873	0.377	0.291	0.341	0.267	0.165	0.177	0.494	0.474
874	0.377	0.29	0.341	0.267	0.165	0.178	0.494	0.474
875	0.377	0.289	0.341	0.267	0.165	0.179	0.493	0.474
876	0.378	0.289	0.34	0.267	0.167	0.180	0.495	0.475
877	0.377	0.29	0.34	0.267	0.167	0.180	0.495	0.476
878	0.377	0.29	0.34	0.266	0.165	0.179	0.495	0.475
879	0.377	0.289	0.34	0.266	0.165	0.178	0.495	0.475
880	0.377	0.289	0.34	0.266	0.167	0.177	0.494	0.476
881	0.377	0.29	0.34	0.266	0.168	0.177	0.495	0.478
882	0.377	0.29	0.34	0.266	0.167	0.178	0.494	0.477
883	0.376	0.29	0.34	0.266	0.166	0.178	0.493	0.476
884	0.376	0.289	0.34	0.267	0.165	0.177	0.493	0.476
885	0.377	0.289	0.34	0.266	0.165	0.177	0.493	0.477
886	0.378	0.289	0.339	0.266	0.165	0.177	0.493	0.478
887	0.377	0.289	0.339	0.265	0.166	0.176	0.492	0.477
888	0.377	0.289	0.339	0.266	0.166	0.176	0.492	0.476
889	0.377	0.287	0.339	0.266	0.167	0.176	0.491	0.476
890	0.378	0.287	0.339	0.266	0.166	0.174	0.49	0.476
891	0.378	0.287	0.339	0.265	0.165	0.172	0.488	0.475
892	0.377	0.286	0.338	0.264	0.163	0.172	0.485	0.471
893	0.377	0.285	0.338	0.264	0.164	0.171	0.481	0.47
894	0.377	0.284	0.337	0.264	0.165	0.169	0.476	0.47
895	0.376	0.283	0.338	0.264	0.163	0.165	0.471	0.47
896	0.375	0.282	0.337	0.263	0.160	0.162	0.466	0.47
897	0.376	0.281	0.336	0.262	0.159	0.161	0.461	0.47
898	0.375	0.281	0.336	0.261	0.160	0.161	0.459	0.472
899	0.374	0.282	0.336	0.261	0.162	0.162	0.457	0.475
900	0.373	0.283	0.336	0.262	0.163	0.163	0.456	0.477
901	0.373	0.283	0.336	0.262	0.162	0.162	0.457	0.477
902	0.372	0.283	0.336	0.261	0.160	0.161	0.458	0.475
903	0.372	0.282	0.335	0.26	0.158	0.163	0.459	0.474
904	0.372	0.281	0.334	0.26	0.160	0.163	0.461	0.473
905	0.371	0.279	0.333	0.259	0.163	0.162	0.462	0.472
906	0.373	0.28	0.334	0.259	0.162	0.162	0.462	0.471
907	0.372	0.28	0.334	0.259	0.160	0.160	0.46	0.472
908	0.37	0.28	0.333	0.26	0.158	0.158	0.456	0.476
909	0.37	0.278	0.334	0.26	0.159	0.159	0.453	0.474
910	0.371	0.277	0.333	0.259	0.159	0.160	0.45	0.471
911	0.369	0.278	0.331	0.257	0.159	0.158	0.451	0.472
912	0.37	0.278	0.331	0.258	0.158	0.157	0.45	0.473
913	0.372	0.278	0.333	0.259	0.157	0.157	0.448	0.474
914	0.368	0.278	0.333	0.259	0.157	0.155	0.446	0.473
915	0.366	0.278	0.333	0.259	0.156	0.155	0.445	0.475
916	0.367	0.277	0.332	0.259	0.155	0.156	0.446	0.478
917	0.368	0.277	0.332	0.259	0.159	0.156	0.446	0.481
918	0.369	0.278	0.332	0.258	0.161	0.155	0.449	0.48
919	0.368	0.278	0.333	0.259	0.158	0.154	0.454	0.477
920	0.37	0.278	0.332	0.258	0.157	0.153	0.455	0.477
921	0.372	0.278	0.331	0.257	0.158	0.153	0.454	0.479
922	0.371	0.278	0.332	0.259	0.163	0.157	0.455	0.479
923	0.371	0.278	0.332	0.259	0.163	0.157	0.455	0.477
924	0.371	0.277	0.331	0.258	0.158	0.154	0.454	0.475
925	0.371	0.276	0.33	0.257	0.159	0.156	0.455	0.473
926	0.37	0.275	0.329	0.257	0.160	0.155	0.455	0.471
927	0.369	0.274	0.329	0.256	0.160	0.149	0.452	0.468
928	0.367	0.273	0.328	0.256	0.156	0.143	0.45	0.468
929	0.366	0.272	0.328	0.256	0.153	0.139	0.45	0.469
930	0.369	0.271	0.329	0.256	0.157	0.138	0.45	0.466
931	0.371	0.272	0.331	0.256	0.159	0.141	0.454	0.467
932	0.372	0.274	0.332	0.258	0.155	0.144	0.46	0.471
933	0.374	0.271	0.335	0.259	0.151	0.130	0.46	0.467
934	0.374	0.27	0.338	0.259	0.146	0.121	0.462	0.47
935	0.369	0.275	0.337	0.257	0.145	0.130	0.471	0.491
936	0.363	0.28	0.331	0.253	0.148	0.135	0.475	0.498
937	0.361	0.282	0.327	0.252	0.151	0.135	0.473	0.499
938	0.368	0.281	0.333	0.255	0.154	0.133	0.469	0.503
939	0.368	0.281	0.333	0.254	0.160	0.135	0.467	0.503
940	0.365	0.281	0.331	0.253	0.163	0.136	0.465	0.5
941	0.368	0.277	0.338	0.259	0.154	0.122	0.458	0.499
942	0.368	0.276	0.34	0.262	0.150	0.112	0.454	0.499
943	0.363	0.274	0.337	0.259	0.151	0.111	0.454	0.5
944	0.364	0.265	0.329	0.252	0.147	0.118	0.453	0.498
945	0.366	0.26	0.324	0.248	0.145	0.124	0.451	0.491
946	0.367	0.27	0.328	0.252	0.150	0.121	0.452	0.48
947	0.368	0.281	0.333	0.257	0.149	0.115	0.454	0.495
948	0.368	0.287	0.336	0.259	0.149	0.110	0.459	0.52
949	0.367	0.284	0.331	0.257	0.161	0.112	0.464	0.518
950	0.365	0.274	0.328	0.256	0.160	0.115	0.461	0.505
951	0.364	0.264	0.329	0.257	0.149	0.117	0.452	0.492
952	0.367	0.266	0.333	0.259	0.152	0.126	0.459	0.498
953	0.367	0.273	0.333	0.258	0.156	0.128	0.466	0.5
954	0.364	0.278	0.326	0.254	0.154	0.120	0.467	0.488
955	0.36	0.282	0.324	0.253	0.148	0.115	0.465	0.487
956	0.357	0.283	0.325	0.254	0.144	0.113	0.462	0.493
957	0.357	0.278	0.325	0.251	0.152	0.108	0.459	0.495
958	0.36	0.272	0.325	0.252	0.157	0.099	0.456	0.49
959	0.363	0.269	0.325	0.256	0.157	0.093	0.454	0.482
960	0.361	0.277	0.323	0.252	0.150	0.105	0.456	0.486
961	0.361	0.28	0.324	0.25	0.146	0.113	0.461	0.493
962	0.364	0.274	0.328	0.254	0.147	0.108	0.467	0.5
963	0.361	0.275	0.326	0.256	0.154	0.104	0.47	0.511
964	0.359	0.278	0.324	0.257	0.158	0.103	0.468	0.515
965	0.362	0.279	0.326	0.258	0.153	0.107	0.461	0.506
966	0.367	0.277	0.326	0.257	0.150	0.109	0.455	0.496
967	0.369	0.274	0.324	0.254	0.151	0.108	0.454	0.488
968	0.367	0.273	0.321	0.252	0.153	0.105	0.462	0.488
969	0.367	0.275	0.319	0.252	0.156	0.103	0.467	0.486
970	0.369	0.279	0.32	0.254	0.158	0.102	0.468	0.482
971	0.367	0.277	0.319	0.252	0.157	0.104	0.472	0.491
972	0.365	0.274	0.318	0.252	0.154	0.108	0.474	0.496
973	0.366	0.277	0.321	0.255	0.154	0.112	0.472	0.488
974	0.365	0.28	0.323	0.256	0.155	0.108	0.472	0.484
975	0.363	0.282	0.322	0.255	0.156	0.101	0.475	0.484
976	0.367	0.28	0.323	0.257	0.158	0.102	0.476	0.487
977	0.368	0.279	0.322	0.257	0.161	0.106	0.476	0.489
978	0.365	0.28	0.321	0.256	0.163	0.111	0.475	0.49
979	0.368	0.284	0.321	0.254	0.156	0.111	0.478	0.497
980	0.369	0.286	0.321	0.253	0.152	0.109	0.481	0.501
981	0.365	0.283	0.321	0.253	0.157	0.110	0.481	0.495
982	0.364	0.282	0.322	0.254	0.158	0.112	0.482	0.49
983	0.366	0.281	0.323	0.256	0.159	0.115	0.484	0.487
984	0.368	0.277	0.325	0.259	0.167	0.122	0.489	0.486
985	0.37	0.279	0.325	0.258	0.164	0.117	0.492	0.489
986	0.37	0.285	0.322	0.255	0.152	0.105	0.492	0.495
987	0.369	0.28	0.321	0.254	0.149	0.106	0.493	0.499
988	0.369	0.276	0.321	0.254	0.152	0.109	0.495	0.497
989	0.369	0.276	0.321	0.255	0.157	0.111	0.499	0.49
990	0.369	0.279	0.323	0.256	0.160	0.117	0.5	0.5
991	0.368	0.281	0.323	0.256	0.163	0.118	0.5	0.51
992	0.369	0.281	0.321	0.254	0.171	0.108	0.501	0.499
993	0.371	0.282	0.323	0.257	0.167	0.107	0.504	0.497
994	0.373	0.284	0.327	0.261	0.158	0.115	0.508	0.502
995	0.371	0.283	0.322	0.254	0.160	0.118	0.511	0.5
996	0.369	0.281	0.32	0.251	0.166	0.120	0.511	0.5
997	0.368	0.279	0.324	0.255	0.169	0.122	0.511	0.506
998	0.368	0.28	0.325	0.257	0.162	0.126	0.512	0.502
999	0.368	0.283	0.325	0.257	0.154	0.128	0.514	0.5
1000	0.366	0.287	0.325	0.256	0.152	0.125	0.517	0.507
1001	0.369	0.288	0.326	0.256	0.162	0.125		0.51
1002	0.373	0.287	0.327	0.257	0.172	0.126		0.509
1003	0.374	0.286	0.329	0.259	0.155	0.123		0.507
1004	0.372	0.286	0.33	0.261	0.158	0.122		0.508
1005	0.368	0.287	0.329	0.262	0.183	0.125		0.513
1006	0.37	0.285	0.325	0.258	0.178	0.128		0.516
1007	0.372	0.286	0.322	0.254	0.168	0.130		0.521
1008	0.372	0.29	0.323	0.254	0.170	0.128		0.528
1009	0.371	0.289	0.325	0.255	0.168	0.121		0.526
1010	0.372	0.285	0.326	0.256	0.164	0.117		0.52
1011	0.376	0.284	0.327	0.258	0.166	0.128		0.523
1012	0.377	0.285	0.327	0.256	0.168	0.130		0.522
1013	0.374	0.287	0.325	0.252	0.169	0.125		0.518
1014	0.374	0.287	0.326	0.255	0.169	0.136		0.519
1015	0.377	0.288	0.327	0.258	0.174	0.148		0.528
1016	0.382	0.292	0.327	0.257	0.185	0.149		0.543
1017	0.38	0.292	0.328	0.257	0.184	0.144		0.535
1018	0.377	0.292	0.328	0.258	0.178	0.138		0.522
1019	0.377	0.298	0.325	0.256	0.179	0.136		0.533
1020	0.375	0.295	0.329	0.259	0.173	0.137		0.539
1021	0.372	0.287	0.335	0.264	0.163	0.137		0.537
1022	0.373	0.29	0.332	0.263	0.168	0.131		0.547
1023	0.38	0.295	0.327	0.259	0.175	0.131		0.545
1024	0.389	0.299	0.323	0.253	0.180	0.141		0.527
1025	0.387	0.296	0.327	0.257	0.183	0.138		0.537
1026	0.381	0.292	0.331	0.264	0.180	0.132		0.551
1027	0.378	0.291	0.33	0.263	0.170	0.134		0.546
1028	0.377	0.291	0.33	0.262	0.165	0.137		0.552
1029	0.378	0.294	0.332	0.26	0.169	0.138		0.564
1030	0.377	0.306	0.333	0.258	0.178	0.126		0.554
1031	0.376	0.312	0.329	0.253	0.189	0.134		0.544
1032	0.377	0.311	0.324	0.248	0.198	0.160		0.544
1033	0.385	0.31	0.335	0.261	0.199	0.156		0.566
1034	0.394	0.303	0.343	0.272	0.193	0.146		0.58
1035	0.394	0.288	0.337	0.267	0.184	0.147		0.565
1036	0.39	0.289	0.338	0.267	0.187	0.146		0.556
1037	0.386	0.3	0.344	0.271	0.194	0.143		0.56
1038	0.386	0.305	0.342	0.268	0.188	0.140		0.581
1039	0.379	0.306	0.341	0.269	0.185	0.140		0.601
1040	0.367	0.305	0.341	0.272	0.183	0.143		0.606
1041	0.378	0.299	0.334	0.264	0.164	0.153		0.578
1042	0.391	0.295	0.329	0.258	0.158	0.158		0.568
1043	0.393	0.297	0.331	0.259	0.183	0.153		0.597
1044	0.394	0.299	0.333	0.26	0.197	0.167		0.592
1045	0.394	0.299	0.337	0.262	0.193	0.180		0.57
1046	0.392	0.299	0.342	0.268	0.168	0.161		0.563
1047	0.388	0.303	0.341	0.269	0.160	0.160		0.574
1048	0.384	0.311	0.336	0.265	0.171	0.177		0.594
1049	0.389	0.317	0.338	0.262	0.165	0.178		0.584
1050	0.388	0.306	0.342	0.263	0.177	0.183		0.588
1051	0.38	0.282	0.343	0.267	0.209	0.197		0.619
1052	0.387	0.293	0.338	0.268	0.184	0.206		0.638
1053	0.394	0.314	0.332	0.265	0.153	0.194		0.642
1054	0.386	0.316	0.329	0.258	0.176	0.152		0.636
1055	0.382	0.315	0.334	0.258	0.188	0.132		0.64
1056	0.386	0.315	0.342	0.265	0.185	0.134		0.649
1057	0.389	0.324	0.347	0.277	0.193	0.132		0.643
1058	0.385	0.33	0.347	0.279	0.198	0.143		0.629
1059	0.376	0.329	0.341	0.266	0.200	0.163		0.613
1060	0.386	0.329	0.336	0.26	0.200	0.151		0.616
1061	0.4	0.32	0.335	0.261	0.199	0.151		0.641
1062	0.403	0.299	0.339	0.264	0.196	0.193		0.688
1063	0.4	0.303	0.349	0.266	0.200	0.188		0.703
1064	0.396	0.324	0.354	0.263	0.199	0.151		0.687
1065	0.395	0.334	0.33	0.249	0.162	0.133		0.667
1066	0.379	0.32	0.321	0.246	0.140	0.120		0.67
1067	0.356	0.291	0.333	0.253	0.157	0.119		0.699
1068	0.379	0.322	0.334	0.248	0.222	0.169		0.726
1069	0.399	0.344	0.333	0.249	0.259	0.200		0.749
1070	0.389	0.326	0.337	0.264	0.232	0.176		0.762
1071	0.387	0.333	0.341	0.265	0.233	0.165		0.738
1072	0.397	0.349	0.343	0.257	0.233	0.156		0.714
1073	0.42	0.337	0.339	0.255	0.175	0.118		0.741
1074	0.413	0.319	0.341	0.259	0.169	0.097		0.722
1075	0.38	0.303	0.348	0.268	0.221	0.107		0.677
